# Supplementary material for: Drought and water availability analysis for irrigation and household water needs in the Krueng Jrue sub-watershed
Source: PeerJ. 2023 Feb 9;11:e14830. doi: 10.7717/peerj.14830 (PMC9922497; doi:10.7717/peerj.14830)
Supplement: Supplemental Information 1 [file peerj-11-14830-s001.xlsx]

## Sheet: CH+Discharges
Lampiran 17. Rerata Curah Hujan di Stasiun Indrapuri Aceh Besar Tahun 2008-2017
Bulan	2008	2009	2010	2011	2012	2013	2014	2015	2016	2017	Total	Rerata
(mm)	CH	CH	CH	CH	CH	CH	CH	CH	CH	CH
	2008	2009	2010	2011	2012	2013	2014	2015	2016	2017				Month	Avarage of Monthly Rainfall
1	151	232	135	243	267	360	77	285.5	466.8	482	2699.3	269.93		Jan.	269.93
2	69	170	42	98	95	173	71	66.5	142	307	1233.5	98.3		Feb.	98.3
3	220	128	128	235	150	187	65	116	59	810	2098	148.2		Mar.	148.2
4	136	99	223	207	155	170	170	364	403.5	546	2473.5	247.35		Apr.	247.35
5	72	89	202	78	145	259	168	294	517	372	2196	219.6		May.	219.6
6	87	27	141	17	20	142	80	210	372	118	1214	121.4		Jun.	121.4
7	35	6	107	79	59	65	29	135	166	6	687	68.7		Jul.	68.7
8	58	146	82	80	51	38	60	161.5	306	273	1255.5	125.55		Aug.	125.55
9	99	85	102	125	86	188	162	121.5	149	314	1431.5	143.15		Sept.	143.15
10	115	85	127	118	146	82	296	399.5	219	327	1914.5	191.45		Oct.	191.45
11	262	188	327	195	381	190	409	497.5	372	422	3243.5	324.35		Nov.	324.35
12	238	327	258	213	199	297	460	396	509	360	3257	325.7		Dec.	325.7
Total	1542	1582	1874	1688	1754	2151	2047	3047	3681.3	4337	23703.3	2283.68
Rerata	128.5	131.833	156.167	140.667	146.167	179.25	170.583	253.917	306.775	361.417	1975.27	190.307
Sources: BMKG Stasiun Klimatologi Indrapuri Aceh Besar (2018) dan Hasil Analisis Data (2019)
Month	Discharges (m3 s-1)
	2008	2009	2010	2011	2012	2013	2014	2015	2016	2017	Total	Avarage
Jan.	4.39	16.99	3	29.9	17.44	40.59	13.58	24.23	40.18	45.75	236.05	23.61
Feb.	2.75	2.17	2.31	3.06	26.55	19.81	1.78	2.18	3.76	3.31	67.68	6.77
Mar.	15.8	5.14	4.29	15.99	7.97	3.44	2.1	2.35	2.26	6.16	65.5	6.55
Apr.	41.79	14.46	4.97	22.71	32.09	28.46	4.01	27.14	2.41	6.6	184.64	18.46
May	2.69	13.13	15.81	2.76	5.02	28.77	5.82	6.71	2.67	14.84	98.22	9.82
Jun.	6.86	2.42	8.82	2.17	1.73	2.9	2.05	1.92	2.51	2.2	33.58	3.36
Jul.	3.5	2.19	9.17	2.4	2.82	2.18	1.64	2.56	2.89	2.24	31.59	3.16
Aug.	5.65	2.96	8.44	3.81	2.97	2.23	3.43	6	3.11	3.25	41.85	4.19
Sep.	14.47	2.97	43.03	6.65	2.52	2.64	3.79	4.93	2.55	15.9	99.45	9.95
Oct.	5.01	4.25	6.3	16.93	7.41	2.75	19.21	23.3	2.99	3.81	91.96	9.2
Nov.	37.45	38.85	44.32	11.74	30.3	5.84	46.68	39.95	25.19	31.51	311.83	31.18
Dec.	11.31	21.25	44.96	23.34	38.6	45.33	41.9	13.72	10.73	29.04	280.18	28.02
Total	151.67	126.78	195.42	141.47	175.42	184.94	145.99	154.99	101.25	164.61	1542.53	154.27
Average	12.64	10.57	16.29	11.79	14.62	15.41	12.17	12.92	8.44	13.72	128.544	12.8558
Source : Data analysis results (2019)

## Sheet: Discharges (ZSP+ZSD+Consisten)
																	Table 1. Values of Z Score for Precipitation (ZSP)
		Month	Rainfall (mm/month)														Month	ZSP		ZSP		ZSP		ZSP		ZSP		ZSP		ZSP		ZSP		ZSP		ZSP
			2008	2009	2010	2011	2012	2013	2014	2015	2016	2017	Total	Avarage	SD			2008	Criteria	2009	Criteria	2010	Criteria	2011	Criteria	2012	Criteria	2013	Criteria	2014	Criteria	2015	Criteria	2016	Criteria	2017	Criteria
		Jan.	151	232	135	243	267	360	77	285.5	466.8	482	2699.3	269.93	134.92		Jan.	-0.881483	N	-0.281129	N	-1.00007	MD	-0.199599	N	-0.0217165	N	0.667579	N	-1.42996	MD	0.115401	N	1.45916	MW	1.57182	VW
		Feb.	69	170	42	98	95	173	71	66.5	142	307	1233.5	98.3	78.6745		Feb.	-0.372421	N	0.91135	N	-0.715607	N	-0.00381318	N	-0.041945	N	0.949482	N	-0.347	N	-0.404197	N	0.555454	N	2.6527	EW
		Mar.	220	128	128	235	150	187	65	116	59	810	2098	148.2	218.826		Mar.	0.328114	N	-0.0923108	N	-0.0923108	N	0.396662	N	0.00822571	N	0.17731	N	-0.380211	N	-0.147149	N	-0.40763	N	3.02432	EW
		Apr.	136	99	223	207	155	170	170	364	403.5	546	2473.5	247.35	143.102		Apr.	-0.778115	N	-1.03667	MD	-0.170158	N	-0.281966	N	-0.645343	N	-0.540523	N	-0.540523	N	0.815152	N	1.09118	MW	2.08697	EW
		May	72	89	202	78	145	259	168	294	517	372	2196	219.6	143.833		May	-1.02619	MD	-0.908	N	-0.122364	N	-0.984478	N	-0.518658	N	0.27393	N	-0.35875	N	0.517268	N	2.06768	EW	1.05956	MW
		Jun.	87	27	141	17	20	142	80	210	372	118	1214	121.4	107.734		Jun.	-0.319304	N	-0.876229	N	0.181929	N	-0.969049	N	-0.941203	N	0.191211	N	-0.384278	N	0.822392	N	2.32609	EW	-0.0315591	N
		Jul.	35	6	107	79	59	65	29	135	166	6	687	68.7	53.8703		Jul.	-0.625576	N	-1.16391	MD	0.710967	N	0.1912	N	-0.180062	N	-0.0686835	N	-0.736955	N	1.23073	MW	1.80619	VW	-1.16391	MD
		Aug.	58	146	82	80	51	38	60	161.5	306	273	1255.5	125.55	95.4918		Aug.	-0.70739	N	0.214154	N	-0.45606	N	-0.477004	N	-0.780695	N	-0.916832	N	-0.686446	N	0.376472	N	1.88969	VW	1.54411	VW
		Sep.	99	85	102	125	86	188	162	121.5	149	314	1431.5	143.15	68.863		Sep.	-0.641128	N	-0.84443	N	-0.597563	N	-0.263567	N	-0.829909	N	0.651293	N	0.273732	N	-0.314392	N	0.0849513	N	2.48101	EW
		Oct.	115	85	127	118	146	82	296	399.5	219	327	1914.5	191.45	112.605		Oct.	-0.678924	N	-0.945343	N	-0.572357	N	-0.652282	N	-0.403625	N	-0.971985	N	0.92847	N	1.84761	VW	0.244661	N	1.20377	MW
		Nov.	262	188	327	195	381	190	409	497.5	372	422	3243.5	324.35	110.267		Nov.	-0.565446	N	-1.23655	MD	0.0240326	N	-1.17306	MD	0.513754	N	-1.21841	MD	0.767683	N	1.57028	VW	0.432133	N	0.885579	N
		Dec.	238	327	258	213	199	297	460	396	509	360	3257	325.7	105.203		Dec.	-0.83363	N	0.0123571	N	-0.643521	N	-1.07127	MD	-1.20434	MD	-0.272807	N	1.27659	MW	0.668235	N	1.74235	VW	0.326038	N
		Total	1542	1582	1874	1688	1754	2151	2047	3047	3681.3	4337	23703.3	2283.68			Note : N = Normal, MW = Moderate wet, VW = Very wet, EW = Extreme wet, MD = Moderate drought, SD = Severe drought, ED = Extreme drought
		Average	128.5	131.833	156.167	140.667	146.167	179.25	170.583	253.917	306.775	361.417	1975.27	190.307			MD	11	9.16667	MW	6	5	VW	7	5.83333	EW	6	5	N	90	75
		Sumber: BMKG Stasiun Klimatologi Indrapuri Aceh Besar (2018) dan Hasil Analisis Data (2019)
																	Table 2. Values of Z Score for Discharges (ZSD)
		Month	Discharges (m3 s-1)														Month	ZSD		ZSD		ZSD		ZSD		ZSD		ZSD		ZSD		ZSD		ZSD		ZSD
			2008	2009	2010	2011	2012	2013	2014	2015	2016	2017	Total	Avarage	SD			2008	Criteria	2009	Criteria	2010	Criteria	2011	Criteria	2012	Criteria	2013	Criteria	2014	Criteria	2015	Criteria	2016	Criteria	2017	Criteria
		Jan.	4.39	16.99	3	29.9	17.44	40.59	13.58	24.23	40.18	45.75	23.605	23.61	15.1646		Jan.	-1.26742	MD	-0.436543	N	-1.35909	MD	0.414782	N	-0.406868	N	1.11971	MW	-0.661408	N	0.0408847	N	1.09268	MW	1.45998	MW
		Feb.	2.75	2.17	2.31	3.06	26.55	19.81	1.78	2.18	3.76	3.31	6.768	6.77	8.81455		Feb.	-0.456064	N	-0.521865	N	-0.505982	N	-0.420895	N	2.24402	EW	1.47937	MW	-0.56611	N	-0.52073	N	-0.341481	N	-0.392533	N
		Mar.	15.8	5.14	4.29	15.99	7.97	3.44	2.1	2.35	2.26	6.16	6.55	6.55	5.26476		Mar.	1.75697	VW	-0.267819	N	-0.42927	N	1.79306	VW	0.269718	N	-0.590721	N	-0.845243	N	-0.797758	N	-0.814852	N	-0.0740775	N
		Apr.	41.79	14.46	4.97	22.71	32.09	28.46	4.01	27.14	2.41	6.6	18.464	18.46	13.8585		Apr.	1.68345	VW	-0.288632	N	-0.973412	N	0.306672	N	0.983514	N	0.72158	N	-1.04268	MD	0.626332	N	-1.15814	MD	-0.855794	N
		May	2.69	13.13	15.81	2.76	5.02	28.77	5.82	6.71	2.67	14.84	9.822	9.82	8.37758		May	-0.851081	N	0.395102	N	0.715004	N	-0.842726	N	-0.572958	N	2.26199	EW	-0.477465	N	-0.371229	N	-0.853469	N	0.599219	N
		Jun.	6.86	2.42	8.82	2.17	1.73	2.9	2.05	1.92	2.51	2.2	3.358	3.36	2.42871		Jun.	1.4411	MW	-0.387037	N	2.24811	EW	-0.489973	N	-0.671139	N	-0.189401	N	-0.539382	N	-0.592908	N	-0.34998	N	-0.47762	N
		Jul.	3.5	2.19	9.17	2.4	2.82	2.18	1.64	2.56	2.89	2.24	3.159	3.16	2.17102		Jul.	0.156609	N	-0.446795	N	2.76829	EW	-0.350066	N	-0.156609	N	-0.451401	N	-0.700132	N	-0.276368	N	-0.124366	N	-0.423764	N
		Aug.	5.65	2.96	8.44	3.81	2.97	2.23	3.43	6	3.11	3.25	4.185	4.19	1.91731		Aug.	0.761482	N	-0.641522	N	2.21664	EW	-0.198194	N	-0.636307	N	-1.02226	MD	-0.396388	N	0.944029	N	-0.563288	N	-0.490269	N
		Sep.	14.47	2.97	43.03	6.65	2.52	2.64	3.79	4.93	2.55	15.9	9.945	9.95	12.6327		Sep.	0.3578	N	-0.552532	N	2.61859	EW	-0.261226	N	-0.588154	N	-0.578655	N	-0.487622	N	-0.39738	N	-0.585779	N	0.470998	N
		Oct.	5.01	4.25	6.3	16.93	7.41	2.75	19.21	23.3	2.99	3.81	9.196	9.2	7.61325		Oct.	-0.550356	N	-0.650182	N	-0.380915	N	1.01534	MW	-0.235116	N	-0.847207	N	1.31481	MW	1.85203	VW	-0.815683	N	-0.707976	N
		Nov.	37.45	38.85	44.32	11.74	30.3	5.84	46.68	39.95	25.19	31.51	31.183	31.18	13.5185		Nov.	0.463808	N	0.567369	N	0.971999	N	-1.43803	MD	-0.0650958	N	-1.87446	SD	1.14657	MW	0.648739	N	-0.443095	N	0.0244109	N
		Dec.	11.31	21.25	44.96	23.34	38.6	45.33	41.9	13.72	10.73	29.04	28.018	28.02	13.9149		Dec.	-1.20087	MD	-0.486528	N	1.2174	MW	-0.33633	N	0.760335	N	1.24399	MW	0.997491	MW	-1.02767	MD	-1.24255	MD	0.0733026	N
		Total	151.67	126.78	195.42	141.47	175.42	184.94	145.99	154.99	101.25	164.61					Note : N = Normal, MW = Moderate wet, VW = Very wet, EW = Extreme wet, MD = Moderate drought, SD = Severe drought, ED = Extreme drought
		Average	12.64	10.57	16.29	11.79	14.62	15.41	12.17	12.92	8.44	13.72					MD	9	7.5	MW	11	9.16667	VW	4	3.33333	EW	6	5	SD	1	0.833333	N	89	74.1667
		Source: Data Analysis Results (2019)
																	Table 3. Consistency between ZSP and ZSD
																	Month	2008	2009	2010	2011	2012	2013	2014	2015	2016	2017	%
																	January	C	C	C	C	C	C	C	C	C	C	100
																	February	C	C	C	C	IC	C	C	C	C	IC	80
																	March	IC	C	C	IC	C	C	C	C	C	IC	70
																	April	IC	C	C	C	C	C	C	C	C	IC	80
																	May	C	C	C	C	C	IC	C	C	C	C	90
																	June	C	C	IC	C	C	C	C	C	IC	C	80
																	July	C	C	IC	C	C	C	C	C	C	C	90
																	August	C	C	IC	C	C	C	C	C	C	IC	80
																	September	C	C	IC	C	C	C	C	C	C	IC	80
																	October	C	C	C	C	C	C	C	C	C	C	100
																	November	C	C	C	C	C	C	C	IC	C	C	90
																	December	C	C	C	C	C	C	C	C	IC	C	90
																	Avarage											85.8333
																	Note :
																	C = Consistent (If the drought class is the same or different one class)
																	IC = Inconsistent (If the drought class differs by more than two classes)
