# Supplementary material for: Drought and water availability analysis for irrigation and household water needs in the Krueng Jrue sub-watershed
Source: PeerJ. 2023 Feb 9;11:e14830. doi: 10.7717/peerj.14830 (PMC9922497; doi:10.7717/peerj.14830)
Supplement: Supplemental Information 2 [file peerj-11-14830-s002.xlsx]

## Sheet: Water Needs
		Years	Irrigation Area (ha)a			Irrigation needs	Amount of people	Water needs standard	Household water needs	Total of water needs
			Krueng Aceh Watershed		Krueng Jreue Sub-watershed	(m3 s-1)	(person)b	(m3 person-1 day-1)c	(m3 s-1)	(m3 s-1)
		2008	7742		4640.12	4.91	17414	0.06	0.038	4.95
		2009	7733		4674.7	4.93	19231	0.06	0.0388	4.97
		2010	7724		4709.28	4.95	19975	0.06	0.0396	4.99
		2011	7715		4743.86	4.97	20403	0.06	0.0404	5.01
		2012	7706		4778.44	4.99	21020	0.06	0.0412	5.03
		2013	7697		4813.02	5.01	21703	0.06	0.042	5.05
		2014	7689		4847.6	5.03	21768	0.06	0.0426	5.07
		2015	7680		4882.18	5.05	22218	0.06	0.0432	5.09
		2016	7671		4916.76	5.07	22689	0.06	0.0438	5.11
		2017	7662		4951.34	5.09	23153	0.06	0.0444	5.13
		Total	77019		47957.3	50.01	209574	0.6	0.414	50.43
		Rerata	7702		4795.73	5	20957	0.06	0.041	5.04
		Sources: a) Permen PUPR No. 14/PRT/M/2015; b) Kecamatan Indrapuri dalam Angka 2018; c) Permen PU No. 14/PRT/M/2010

## Sheet: Water Discharges
		Month	Water Discharges (m3 s-1)
			2008			2009			2010			2011			2012			2013			2014			2015			2016			2017			Total	Avarage
			D	WN	Deviasi	D	WN	Deviasi	D	WN	Deviasi	D	WN	Deviasi	D	WN	Deviasi	D	WN	Deviasi	D	WN	Deviasi	D	WN	Deviasi	D	WN	Deviasi	D	WN	Deviasi
		1	4.39	4.95	-0.56	16.99	4.97	12.02	3	4.99	-1.99	29.9	5.01	24.89	17.44	5.03	12.41	40.59	5.05	35.54	13.58	5.07	8.51	24.23	5.09	19.14	40.18	5.11	35.07	45.75	5.13	40.62	236.05	23.61
		2	2.75	4.95	-2.2	2.17	4.97	-2.8	2.31	4.99	-2.68	3.06	5.01	-1.95	26.55	5.03	21.52	19.81	5.05	14.76	1.78	5.07	-3.29	2.18	5.09	-2.91	3.76	5.11	-1.35	3.31	5.13	-1.82	67.68	6.77
		3	15.8	4.95	10.85	5.14	4.97	0.17	4.29	4.99	-0.7	15.99	5.01	10.98	7.97	5.03	2.94	3.44	5.05	-1.61	2.1	5.07	-2.97	2.35	5.09	-2.74	2.26	5.11	-2.85	6.16	5.13	1.03	65.5	6.55
		4	41.79	4.95	36.84	14.46	4.97	9.49	4.97	4.99	-0.02	22.71	5.01	17.7	32.09	5.03	27.06	28.46	5.05	23.41	4.01	5.07	-1.06	27.14	5.09	22.05	2.41	5.11	-2.7	6.6	5.13	1.47	184.64	18.46
		5	2.69	4.95	-2.26	13.13	4.97	8.16	15.81	4.99	10.82	2.76	5.01	-2.25	5.02	5.03	-0.01	28.77	5.05	23.72	5.82	5.07	0.75	6.71	5.09	1.62	2.67	5.11	-2.44	14.84	5.13	9.71	98.22	9.82
		6	6.86	4.95	1.91	2.42	4.97	-2.55	8.82	4.99	3.83	2.17	5.01	-2.84	1.73	5.03	-3.3	2.9	5.05	-2.15	2.05	5.07	-3.02	1.92	5.09	-3.17	2.51	5.11	-2.6	2.2	5.13	-2.93	33.58	3.36
		7	3.5	4.95	-1.45	2.19	4.97	-2.78	9.17	4.99	4.18	2.4	5.01	-2.61	2.82	5.03	-2.21	2.18	5.05	-2.87	1.64	5.07	-3.43	2.56	5.09	-2.53	2.89	5.11	-2.22	2.24	5.13	-2.89	31.59	3.16
		8	5.65	4.95	0.7	2.96	4.97	-2.01	8.44	4.99	3.45	3.81	5.01	-1.2	2.97	5.03	-2.06	2.23	5.05	-2.82	3.43	5.07	-1.64	6	5.09	0.91	3.11	5.11	-2	3.25	5.13	-1.88	41.85	4.19
		9	14.47	4.95	9.52	2.97	4.97	-2	43.03	4.99	38.04	6.65	5.01	1.64	2.52	5.03	-2.51	2.64	5.05	-2.41	3.79	5.07	-1.28	4.93	5.09	-0.16	2.55	5.11	-2.56	15.9	5.13	10.77	99.45	9.95
		10	5.01	4.95	0.06	4.25	4.97	-0.72	6.3	4.99	1.31	16.93	5.01	11.92	7.41	5.03	2.38	2.75	5.05	-2.3	19.21	5.07	14.14	23.3	5.09	18.21	2.99	5.11	-2.12	3.81	5.13	-1.32	91.96	9.2
		11	37.45	4.95	32.5	38.85	4.97	33.88	44.32	4.99	39.33	11.74	5.01	6.73	30.3	5.03	25.27	5.84	5.05	0.79	46.68	5.07	41.61	39.95	5.09	34.86	25.19	5.11	20.08	31.51	5.13	26.38	311.83	31.18
		12	11.31	4.95	6.36	21.25	4.97	16.28	44.96	4.99	39.97	23.34	5.01	18.33	38.6	5.03	33.57	45.33	5.05	40.28	41.9	5.07	36.83	13.72	5.09	8.63	10.73	5.11	5.62	29.04	5.13	23.91	280.18	28.02
		Total	151.67			126.78			195.42			141.47			175.42			184.94			145.99			154.99			101.25			164.61			1542.54	154.25
		Avarage	12.64			10.57			16.29			11.79			14.62			15.41			12.17			12.92			8.44			13.72			128.55	12.85
		Resources: Data Analysis Results (2019)

## Sheet: Surplus & deficit
		Table 6. Evaluation of Water Avallabilty and Water Demand in Krueng Jrue Sub-Watershed
		Year	2008	2009	2010	2011	2012	2013	2014	2015	2016	2017
		Jan.	-0.56	12.02	-1.99	24.89	12.41	35.54	8.51	19.14	35.07	40.62
		Feb.	-2.2	-2.8	-2.68	-1.95	21.52	14.76	-3.29	-2.91	-1.35	-1.82
	BERA	Mar.	10.85	0.17	-0.7	10.98	2.94	-1.61	-2.97	-2.74	-2.85	1.03
		Apr.	36.84	9.49	-0.02	17.7	27.06	23.41	-1.06	22.05	-2.7	1.47
	GADU	May.	-2.26	8.16	10.82	-2.25	-0.01	23.72	0.75	1.62	-2.44	9.71
		Jun.	1.91	-2.55	3.83	-2.84	-3.3	-2.15	-3.02	-3.17	-2.6	-2.93
		Jul.	-1.45	-2.78	4.18	-2.61	-2.21	-2.87	-3.43	-2.53	-2.22	-2.89
		Aug.	0.7	-2.01	3.45	-1.2	-2.06	-2.82	-1.64	0.91	-2	-1.88
		Sep.	9.52	-2	38.04	1.64	-2.51	-2.41	-1.28	-0.16	-2.56	10.77
	RENDENG	Oct.	0.06	-0.72	1.31	11.92	2.38	-2.3	14.14	18.21	-2.12	-1.32
		Nov.	32.5	33.88	39.33	6.73	25.27	0.79	41.61	34.86	20.08	26.38
		Dec.	6.36	16.28	39.97	18.33	33.57	40.28	36.83	8.63	5.62	23.91
		Note : Surplus (+sign) and deficit (-sign)
		Table 6. Evaluation of Water Avallabilty and Water Demand in Krueng Jrue Sub-Watershed
		Year	2008	2009	2010	2011	2012	2013	2014	2015	2016	2017
		Jan.	-0.56	12.02	-1.99	24.89	12.41	35.54	8.51	19.14	35.07	40.62
		Feb.	-2.2	-2.8	-2.68	-1.95	21.52	14.76	-3.29	-2.91	-1.35	-1.82
		Mar.	10.85	0.17	-0.7	10.98	2.94	-1.61	-2.97	-2.74	-2.85	1.03
		Apr.	36.84	9.49	-0.02	17.7	27.06	23.41	-1.06	22.05	-2.7	1.47
		May.	-2.26	8.16	10.82	-2.25	-0.01	23.72	0.75	1.62	-2.44	9.71
		Jun.	1.91	-2.55	3.83	-2.84	-3.3	-2.15	-3.02	-3.17	-2.6	-2.93
		Jul.	-1.45	-2.78	4.18	-2.61	-2.21	-2.87	-3.43	-2.53	-2.22	-2.89
		Aug.	0.7	-2.01	3.45	-1.2	-2.06	-2.82	-1.64	0.91	-2	-1.88
		Sep.	9.52	-2	38.04	1.64	-2.51	-2.41	-1.28	-0.16	-2.56	10.77
		Oct.	0.06	-0.72	1.31	11.92	2.38	-2.3	14.14	18.21	-2.12	-1.32
		Nov.	32.5	33.88	39.33	6.73	25.27	0.79	41.61	34.86	20.08	26.38
		Dec.	6.36	16.28	39.97	18.33	33.57	40.28	36.83	8.63	5.62	23.91
		Note : Surplus (+sign) and deficit (-sign)
